# Supplementary material for: GDP polyribonucleotidyltransferase domain of vesicular stomatitis virus polymerase regulates leader-promoter escape and polyadenylation-coupled termination during stop-start transcription
Source: PLoS Pathog. 2022 Feb 2;18(2):e1010287. doi: 10.1371/journal.ppat.1010287 (PMC8843114; doi:10.1371/journal.ppat.1010287)
Supplement: S1 Data — (XLSX) [file ppat.1010287.s008.xlsx]

## Sheet: Fig 2B_middle
Assay	Oligo RNA capping (GTPase + PRNTase)
Substrates	[α-32P]GTP, pppAACAG
Products	[32P]GpppAACGA, [32P]GppppAACAG
Treatments	Alkaline phosphatase, nuclease P1
Analysis	PEI-cellulose TLC
Autoradiogram	Fig 2B upper
Normalization
GpppA formed (fmol)
	Lane	1	2	3	4	5	6	7	8	9
Experiment	L protein	none	WT	K1172A	K1177A	R1178A	R1178K	R1181A	R1183A	R1183K
1		0	16.38	24.57	8.45	15.51	24.18	3.71	13.44	15.1
2		0	13.78	20.45	6.1	13.29	18.5	2.95	12.12	14.15
3		0	13.19	20.94	6.01	11.81	17.55	2.73	11.55	11.19
	Mean	0	14.45	21.9867	6.85333	13.5367	20.0767	3.13	12.37	13.48
	SD	0	1.69726	2.25061	1.38349	1.86229	3.5852	0.514198	0.969484	2.03929
GppppA formed (fmol)
	Lane	1	2	3	4	5	6	7	8	9
Experiment	L protein	none	WT	K1172A	K1177A	R1178A	R1178K	R1181A	R1183A	R1183K
1		0	7.23	14.75	2.96	25.96	11.82	0.78	5.4	5.79
2		0	6.23	12.07	2.39	21.69	9.65	0.58	4.85	5.39
3		0	5.66	12.35	2.48	19.92	8.43	0.65	4.63	4.7
	Mean	0	6.37333	13.0567	2.61	22.5233	9.96667	0.67	4.96	5.29333
	SD	0	0.794754	1.47314	0.306431	3.10503	1.71704	0.101489	0.396611	0.551392

## Sheet: Fig 2B_lower
Assay	Oligo RNA capping (GTPase + PRNTase)
Substrates	[α-32P]GTP, pppAACAG
Products	[32P]GpppAACGA, [32P]GppppAACAG
Treatments	Alkaline phosphatase, nuclease P1
Analysis	PEI-cellulose TLC
Autoradiogram	Fig 2B upper
Normalization	Total amount of [32P]caps (GpppA + GppppA) formed by WT = 100%
Capping (%)
	Lane	1	2	3	4	5	6	7	8	9
Experiment	L protein	none	WT	K1172A	K1177A	R1178A	R1178K	R1181A	R1183A	R1183K
1		0	100	166.52	48.34	175.59	152.45	19	79.79	88.49
2		0	100	162.51	42.41	174.81	140.64	17.67	84.75	97.61
3		0	100	176.6	45.07	168.36	137.79	17.95	85.84	84.33
	Mean	0	100	168.543	45.2733	172.92	143.627	18.2067	83.46	90.1433
	SD	0	0	7.25964	2.97022	3.96829	7.77297	0.701166	3.2247	6.79262

## Sheet: Fig 2C_lower
Assay	GTP hydrolysis (GTPase)
Substrate	[α-32P]GTP
Product	[α-32P]GDP
Treatment
Analysis	PEI-cellulose TLC
Autoradiogram	Fig 2C upper
Normalization	Amount of [α-32P]GDP formed by WT = 100%
GDP production (%)
	Lane	1	2	3	4	5	6	7	8	9
Experiment	L protein	none	WT	K1172A	K1177A	R1178A	R1178K	R1181A	R1183A	R1183K
1		0	100	57.07	72.93	103.68	72.93	62.5	44.42	46.45
2		0	100	57.22	77.41	102.78	73.44	57.68	41.01	43.78
3		0	100	65.55	71.42	104.76	73.23	65.31	43.21	46.82
	Mean	0	100	59.9467	73.92	103.74	73.2	61.83	42.88	45.6833
	SD	0	0	4.85321	3.1153	0.991363	0.25632	3.85887	1.72879	1.65868

## Sheet: Fig 2D_lower
Assay	Oligo RNA capping (PRNTase)
Substrates	[α-32P]GDP, pppAACAG
Product	[32P]GpppAACGA
Treatment
Analysis	20% urea-PAGE
Autoradiogram	Fig 2D upper
Normalization	Amount of [32P]GpppAACAG formed by WT = 100%
Capping (%)
	Lane	1	2	3	4	5	6	7	8	9
Experiment	L protein	none	WT	K1172A	K1177A	R1178A	R1178K	R1181A	R1183A	R1183K
1		0	100	244.42	55.76	270.67	159.41	12.68	95.64	85.37
2		0	100	222.06	51.9	326.2	151.78	9.96	84.47	79.56
3		0	100	225.97	51.21	342.34	162.41	13.13	91.04	84.78
	Mean	0	100	230.817	52.9567	313.07	157.867	11.9233	90.3833	83.2367
	SD	0	0	11.9419	2.45215	37.5958	5.48048	1.71512	5.61388	3.19772

## Sheet: Fig 3B_lower
Assay	Transcription (mRNA synthesis)
Substrates	[α-32P]GTP, ATP, CTP, UTP
Products	[32P]mRNAs (0.8–3 knt)
Treatment	RNase H – oligo(dT)
Analysis	5% urea-PAGE
Autoradiogram	Fig 3B upper
Normalization	Amount of [α-32P]GMP incorporated into mRNAs by WT = 100%
mRNA synthesis (%)
	Lane	1	2	3	4	5	6	7	8	9
Experiment	L protein	none	WT	K1172A	K1177A	R1178A	R1178K	R1181A	R1183A	R1183K
1		0	100	88.14	85.29	42.27	89.51	28.35	0.03	0.03
2		0	100	107.44	53.22	51.79	115.05	31.82	-0.29	0.21
3		0	100	89.46	88.95	36.73	83.76	45.97	-0.04	0.24
	Mean	0	100	95.0133	75.82	43.5967	96.1067	35.38	-0.1	0.16
	SD	0	0	10.782	19.6575	7.61715	16.6554	9.33388	0.168226	0.113578

## Sheet: Fig 3C_lower
Assay	Transcription (LeRNA synthesis)
Substrates	[α-32P]GTP, ATP, CTP, UTP
Product	[32P]LeRNA47
Treatment
Analysis	20% urea-PAGE
Autoradiogram	Fig 3C upper
Normalization	Amount of [α-32P]GMP incorporated into LeRNA47 by WT = 100%
LeRNA synthesis (%)
	Lane	1	2	3	4	5	6	7	8	9
Experiment	L protein	none	WT	K1172A	K1177A	R1178A	R1178K	R1181A	R1183A	R1183K
1		0	100	47.15	43.45	23.34	40.76	42.45	17.03	21.42
2		0	100	52.95	26.13	22.69	42.83	40.18	10.12	12.57
3		0	100	39.13	41.3	21.48	31.78	43.35	10.61	11.57
	Mean	0	100	46.41	36.96	22.5033	38.4567	41.9933	12.5867	15.1867
	SD	0	0	6.93965	9.44046	0.943946	5.87406	1.6336	3.85583	5.42133

## Sheet: Fig 3D_lower
Assay	Transcription (AC synthesis)
Substrates	[α-32P]CTP, ATP
Product	[32P]AC
Treatment	Alkaline phasphatase
Analysis	20% urea-PAGE
Autoradiogram	Fig 3D middle
Normalization	Amount of [α-32P]CMP incorporated into AC by WT = 100%
AC synthesis (%)
	Lane	1	2	3	4	5	6	7	8	9
Experiment	L protein	none	WT	K1172A	K1177A	R1178A	R1178K	R1181A	R1183A	R1183K
1		0	100	92.88	71.39	25.54	67.25	119.98	119.23	102.3
2		0	100	89.42	65.41	21.33	64.36	107.96	99.77	97.4
3		0	100	91.9	66.98	26.48	63.43	106.73	103.01	100.16
	Mean	0	100	91.4	67.9267	24.45	65.0133	111.557	107.337	99.9533
	SD	0	0	1.78337	3.10036	2.74257	1.99204	7.3207	10.4265	2.45653

## Sheet: Fig 4B_right_lower
Assay	Pulse-chase LeRNA synthesis
Substrates	[α-32P]GTP, ATP, CTP (Pulse)
Product	[32P]LeRNA18–21
Treatment
Analysis	20% urea-PAGE
Autoradiogram	Fig 4B left
Normalization	Amount of [α-32P]GMP incorporated into LeRNA18–21 by WT = 100%
LeRNA18–21 (%) - Before chase
	Lane	2	4	6
Experiment	L protein	WT	R1178K	R1183K
1		100	78.93	27.49
2		100	64.12	27.77
3		100	68.42	27.05
	Mean	100	70.49	27.4367
	SD	0	7.6189	0.362951

## Sheet: Fig 4B_right_upper
Assay	Pulse-chase LeRNA synthesis
Substrates	[α-32P]GTP, ATP, CTP (Pulse) + GTP, UTP (Chase)
Product	[32P]LeRNA47
Treatment
Analysis	20% urea-PAGE
Autoradiogram	Fig 4B left
Normalization	Amount of [α-32P]GMP incorporated into LeRNA47 by WT = 100%
LeRNA47 (%) - After chase
	Lane	3	5	7
Experiment	L protein	WT	R1178K	R1183K
1		100	74.01	33.05
2		100	76.07	30.06
3		100	79.22	38.22
	Mean	100	76.4333	33.7767
	SD	0	2.62393	4.12825

## Sheet: Fig 5E_left
Assay	Northern blotting - Readthrough at N-P junction
Samples	In vitro mRNAs, deadenylated
Probe	N(-)
Targets	N monocistronic and polycistronic mRNAs
	Terminated: N
	Read-through: N-P, N-P-M
Autoradiogram	Fig 5A
Read-through (%) = (N-P + N-P-M) ÷ (N + N-P + N-P-M) × 100
	Lane	1	2	3
Experiment	L protein	WT	R1178A	R1178K
1		1.26	39.95	57.18
2		1.67	33.84	45.7
3		2.41	36.95	48.27
	Mean	1.78	36.9133	50.3833
	SD	0.582838	3.05517	6.02472

[truncated: 14 more sheets: Fig 5E_right, Fig 6B, Fig 6G_left, Fig 6G_right, S1B Fig, S1C Fig, S3A Fig_right, S3B Fig_right, S3C Fig_right, S3D Fig_right, S4A Fig_middle_upper, S4A Fig_midle_lower, S4A Fig_right_upper, S4A Fig_right_lower]
